# Supplementary material for: Blood lipids, lipid-regulatory medications, and risk of bladder cancer: a Mendelian randomization study
Source: Front Nutr. 2023 Dec 22;10:992608. doi: 10.3389/fnut.2023.992608 (PMC10768687; doi:10.3389/fnut.2023.992608)
Supplement: Supplementary file 4 [file Table_2.XLSX]

## Sheet: Sheet1
Supplementary File 2. The IVs of four blood lipids traits
Exposure	SNP
HDL-C	rs10031010			Abbreviations: IVs = instrumental variables; SNP = single nucleotide polymorphisms; HDL-C = high-density lipoprotein cholesterol; LDL-C = low-density lipoprotein cholesterol; TC = total cholesterol; TG = total triglycerides
HDL-C	rs10053349
HDL-C	rs10108282
HDL-C	rs10162642
HDL-C	rs10233430
HDL-C	rs1045241
HDL-C	rs1047891
HDL-C	rs10504477
HDL-C	rs1055582
HDL-C	rs10750766
HDL-C	rs10774439
HDL-C	rs10786114
HDL-C	rs1083470
HDL-C	rs11009262
HDL-C	rs11021232
HDL-C	rs11045171
HDL-C	rs111363680
HDL-C	rs11171710
HDL-C	rs112001035
HDL-C	rs11218738
HDL-C	rs112350227
HDL-C	rs11239536
HDL-C	rs11254464
HDL-C	rs1132274
HDL-C	rs113740515
HDL-C	rs113966472
HDL-C	rs114165349
HDL-C	rs11429307
HDL-C	rs115912456
HDL-C	rs116006942
HDL-C	rs11614202
HDL-C	rs11631178
HDL-C	rs11640494
HDL-C	rs1168114
HDL-C	rs116843064
HDL-C	rs116857878
HDL-C	rs11688682
HDL-C	rs11704977
HDL-C	rs117230571
HDL-C	rs117291242
HDL-C	rs117762989
HDL-C	rs117847213
HDL-C	rs12046972
HDL-C	rs12205778
HDL-C	rs12229011
HDL-C	rs1240820
HDL-C	rs12462109
HDL-C	rs12475332
HDL-C	rs12575456
HDL-C	rs12686780
HDL-C	rs12705595
HDL-C	rs12740374
HDL-C	rs12740811
HDL-C	rs12781812
HDL-C	rs12921195
HDL-C	rs12926854
HDL-C	rs12928099
HDL-C	rs12998038
HDL-C	rs13066793
HDL-C	rs13087167
HDL-C	rs13111599
HDL-C	rs13137144
HDL-C	rs13144151
HDL-C	rs13235365
HDL-C	rs13269725
HDL-C	rs13379043
HDL-C	rs1349852
HDL-C	rs1383732
HDL-C	rs1395221
HDL-C	rs140064750
HDL-C	rs140164052
HDL-C	rs141062196
HDL-C	rs141440048
HDL-C	rs141469619
HDL-C	rs142288236
HDL-C	rs144033177
HDL-C	rs144311893
HDL-C	rs145947882
HDL-C	rs1471251
HDL-C	rs147627829
HDL-C	rs147772065
HDL-C	rs150224153
HDL-C	rs150237291
HDL-C	rs150844304
HDL-C	rs150861794
HDL-C	rs1534696
HDL-C	rs1601934
HDL-C	rs16928809
HDL-C	rs17124112
HDL-C	rs17138358
HDL-C	rs17326656
HDL-C	rs174566
HDL-C	rs1760940
HDL-C	rs17713879
HDL-C	rs1771582
HDL-C	rs183906992
HDL-C	rs1862205
HDL-C	rs188502504
HDL-C	rs1955512
HDL-C	rs1970811
HDL-C	rs201441
HDL-C	rs2066714
HDL-C	rs2068888
HDL-C	rs2098368
HDL-C	rs2098918
HDL-C	rs2111216
HDL-C	rs2155220
HDL-C	rs2159607
HDL-C	rs2196808
HDL-C	rs2236464
HDL-C	rs2237035
HDL-C	rs2247355
HDL-C	rs2256609
HDL-C	rs2268840
HDL-C	rs2271308
HDL-C	rs2290866
HDL-C	rs2297409
HDL-C	rs2298214
HDL-C	rs2298624
HDL-C	rs2298632
HDL-C	rs2302263
HDL-C	rs235314
HDL-C	rs2362541
HDL-C	rs2364723
HDL-C	rs2417125
HDL-C	rs2498786
HDL-C	rs2516331
HDL-C	rs2520096
HDL-C	rs254562
HDL-C	rs2586116
HDL-C	rs2642438
HDL-C	rs2645979
HDL-C	rs267738
HDL-C	rs2723065
HDL-C	rs2726111
HDL-C	rs2740488
HDL-C	rs2750411
HDL-C	rs2792751
HDL-C	rs2800710
HDL-C	rs2804894
HDL-C	rs28362901
HDL-C	rs28510484
HDL-C	rs286965
HDL-C	rs2910949
HDL-C	rs2925979
HDL-C	rs2943645
HDL-C	rs2963468
HDL-C	rs2965169
HDL-C	rs3027167
HDL-C	rs308
HDL-C	rs32578
HDL-C	rs330089
HDL-C	rs34045894
HDL-C	rs343
HDL-C	rs34940374
HDL-C	rs35493868
HDL-C	rs36057735
HDL-C	rs367070
HDL-C	rs3732356
HDL-C	rs3745683
HDL-C	rs3746915
HDL-C	rs3747973
HDL-C	rs3768321
HDL-C	rs3794752
HDL-C	rs3924313
HDL-C	rs4074448
HDL-C	rs41272086
HDL-C	rs42125
HDL-C	rs4330777
HDL-C	rs454968
HDL-C	rs460428
HDL-C	rs4650994
HDL-C	rs4691379
HDL-C	rs4784709
HDL-C	rs4804101
HDL-C	rs4855582
HDL-C	rs4871603
HDL-C	rs4871624
HDL-C	rs4875043
HDL-C	rs4917675
HDL-C	rs4930352
HDL-C	rs4969141
HDL-C	rs549058
HDL-C	rs557933
HDL-C	rs55935382
HDL-C	rs559355
HDL-C	rs58123204
HDL-C	rs58298943
HDL-C	rs59104589
HDL-C	rs59781045
HDL-C	rs6018652
HDL-C	rs6059958
HDL-C	rs6066148
HDL-C	rs6073958
HDL-C	rs6075860
HDL-C	rs6123685
HDL-C	rs61352607
HDL-C	rs6142206
HDL-C	rs61435086
HDL-C	rs61596977
HDL-C	rs61805075
HDL-C	rs61884005
HDL-C	rs62102718
HDL-C	rs62117487
HDL-C	rs62246443
HDL-C	rs62271373
HDL-C	rs62428831
HDL-C	rs635769
HDL-C	rs6460894
HDL-C	rs6469605
HDL-C	rs6693842
HDL-C	rs6705285
HDL-C	rs676210
HDL-C	rs6762415
HDL-C	rs680321
HDL-C	rs6824451
HDL-C	rs686030
HDL-C	rs689183
HDL-C	rs6934962
HDL-C	rs6939861
HDL-C	rs703966
HDL-C	rs71603401
HDL-C	rs71647892
HDL-C	rs7170463
HDL-C	rs7186799
HDL-C	rs7218647
HDL-C	rs7251640
HDL-C	rs72647336
HDL-C	rs7281183
HDL-C	rs72926946
HDL-C	rs72964564
HDL-C	rs7305678
HDL-C	rs73151974
HDL-C	rs73243877
HDL-C	rs74500135
HDL-C	rs7488780
HDL-C	rs75032664
HDL-C	rs75152587
HDL-C	rs75246752
HDL-C	rs75479205
HDL-C	rs75609851
HDL-C	rs75662196
HDL-C	rs7622114
HDL-C	rs76247316
HDL-C	rs76428106
HDL-C	rs76602912
HDL-C	rs7665587
HDL-C	rs76962725
HDL-C	rs771481
HDL-C	rs7725218
HDL-C	rs77320712
HDL-C	rs77605964
HDL-C	rs77767539
HDL-C	rs7794796
HDL-C	rs77960347
HDL-C	rs78058190
HDL-C	rs7817574
HDL-C	rs7826177
HDL-C	rs7853377
HDL-C	rs79153732
HDL-C	rs79600951
HDL-C	rs79634051
HDL-C	rs80005209
HDL-C	rs8007841
HDL-C	rs8014289
HDL-C	rs8081548
HDL-C	rs8086351
HDL-C	rs830620
HDL-C	rs880674
HDL-C	rs907866
HDL-C	rs921919
HDL-C	rs9327468
HDL-C	rs9347737
HDL-C	rs9465693
HDL-C	rs9604045
HDL-C	rs9622830
HDL-C	rs964184
HDL-C	rs983663
HDL-C	rs9916613
HDL-C	rs9987289
HDL-C	rs9989419
LDL-C	rs1010759
LDL-C	rs1016988
LDL-C	rs10231941
LDL-C	rs10448340
LDL-C	rs10832963
LDL-C	rs10910476
LDL-C	rs11014204
LDL-C	rs11065385
LDL-C	rs11099097
LDL-C	rs11226108
LDL-C	rs113177823
LDL-C	rs114165349
LDL-C	rs115458560
LDL-C	rs11568318
LDL-C	rs11591147
LDL-C	rs11601507
LDL-C	rs11621792
LDL-C	rs116734477
LDL-C	rs117139027
LDL-C	rs117733303
LDL-C	rs118039278
LDL-C	rs1183851
LDL-C	rs12078100
LDL-C	rs12162782
LDL-C	rs12208357
LDL-C	rs12246352
LDL-C	rs1229984
LDL-C	rs12445804
LDL-C	rs12471768
LDL-C	rs1250258
LDL-C	rs1260326
LDL-C	rs13020929
LDL-C	rs13076933
LDL-C	rs13108218
LDL-C	rs13121616
LDL-C	rs143020224
LDL-C	rs145730801
LDL-C	rs146433259
LDL-C	rs146534110
LDL-C	rs150474434
LDL-C	rs1551891
LDL-C	rs1556562
LDL-C	rs17050272
LDL-C	rs174564
LDL-C	rs17476364
LDL-C	rs17569873
LDL-C	rs1801689
LDL-C	rs183130
LDL-C	rs1883711
LDL-C	rs200046586
LDL-C	rs2043085
LDL-C	rs2066714
LDL-C	rs2068888
LDL-C	rs2073547
LDL-C	rs2160994
LDL-C	rs2238162
LDL-C	rs2250802
LDL-C	rs2256814
LDL-C	rs2287622
LDL-C	rs2391825
LDL-C	rs2611867
LDL-C	rs2618566
LDL-C	rs2642438
LDL-C	rs2738447
LDL-C	rs2740488
LDL-C	rs2820226
LDL-C	rs28406917
LDL-C	rs28601761
LDL-C	rs28615248
LDL-C	rs28631087
LDL-C	rs28814720
LDL-C	rs3104412
LDL-C	rs3127580
LDL-C	rs34042070
LDL-C	rs34265667
LDL-C	rs34568880
LDL-C	rs35511051
LDL-C	rs35882350
LDL-C	rs3732359
LDL-C	rs3780181
LDL-C	rs3822855
LDL-C	rs3823376
LDL-C	rs4148826
LDL-C	rs4263041
LDL-C	rs4307732
LDL-C	rs438568
LDL-C	rs440677
LDL-C	rs4666384
LDL-C	rs472495
LDL-C	rs4930163
LDL-C	rs4954192
LDL-C	rs4970834
LDL-C	rs556107
LDL-C	rs55637835
LDL-C	rs55714927
LDL-C	rs55831924
LDL-C	rs56130071
LDL-C	rs56236159
LDL-C	rs5843957
LDL-C	rs597808
LDL-C	rs6031587
LDL-C	rs60612724
LDL-C	rs6074012
LDL-C	rs61003864
LDL-C	rs61754230
LDL-C	rs61988556
LDL-C	rs6475606
LDL-C	rs6495122
LDL-C	rs6544713
LDL-C	rs6560499
LDL-C	rs6602912
LDL-C	rs6680227
LDL-C	rs6709904
LDL-C	rs6732741
LDL-C	rs6874202
LDL-C	rs7108486
LDL-C	rs71311871
LDL-C	rs7202323
LDL-C	rs7241918
LDL-C	rs72631343
LDL-C	rs72911393
LDL-C	rs7569317
LDL-C	rs76468627
LDL-C	rs7734476
LDL-C	rs7746081
LDL-C	rs77542162
LDL-C	rs7776054
LDL-C	rs77960347
LDL-C	rs78508096
LDL-C	rs79220007
LDL-C	rs79828839
LDL-C	rs8107974
LDL-C	rs869412
LDL-C	rs880315
LDL-C	rs9289196
LDL-C	rs934197
LDL-C	rs9471968
LDL-C	rs9496567
LDL-C	rs960596
LDL-C	rs964184
LDL-C	rs9832727
LDL-C	rs9834932
LDL-C	rs9884390
LDL-C	rs9894946
LDL-C	rs9929977
LDL-C	rs9987289
TC	rs102275
TC	rs1057558
TC	rs1081105
TC	rs11127048
TC	rs111278137
TC	rs11206517
TC	rs112875651
TC	rs115478735
TC	rs11591147
TC	rs11621792
TC	rs1169292
TC	rs11789603
TC	rs12151108
TC	rs12740374
TC	rs1461729
TC	rs1500188
TC	rs17699030
TC	rs1800961
TC	rs1864163
TC	rs1883711
TC	rs2326077
TC	rs2495477
TC	rs261290
TC	rs2618566
TC	rs2642438
TC	rs2740488
TC	rs2792735
TC	rs28807203
TC	rs2943650
TC	rs34042070
TC	rs35135293
TC	rs35237252
TC	rs3777411
TC	rs4299376
TC	rs4307732
TC	rs4860948
TC	rs525028
TC	rs553427
TC	rs562338
TC	rs56325564
TC	rs58542926
TC	rs633695
TC	rs6882345
TC	rs72631343
TC	rs72836561
TC	rs73013176
TC	rs77542162
TC	rs77960347
TC	rs79220007
TC	rs80017394
TC	rs8103315
TC	rs9304381
TG	rs10455872
TG	rs111909590
TG	rs11429307
TG	rs116843064
TG	rs117733303
TG	rs11903847
TG	rs11976955
TG	rs1260326
TG	rs13108218
TG	rs13423088
TG	rs141469619
TG	rs1471251
TG	rs150844304
TG	rs174580
TG	rs1801689
TG	rs182611493
TG	rs2035816
TG	rs2081194
TG	rs2081687
TG	rs2092479
TG	rs2186037
TG	rs2302263
TG	rs2478236
TG	rs261290
TG	rs2678379
TG	rs28383314
TG	rs28752924
TG	rs2915400
TG	rs2925979
TG	rs328
TG	rs34682685
TG	rs3812316
TG	rs3857142
TG	rs3860847
TG	rs4491981
TG	rs4704834
TG	rs483082
TG	rs56017239
TG	rs58542926
TG	rs60960031
TG	rs62117489
TG	rs632057
TG	rs633695
TG	rs6938550
TG	rs7133378
TG	rs7140110
TG	rs72555385
TG	rs72836561
TG	rs72986845
TG	rs74434374
TG	rs7679
TG	rs76895963
TG	rs79598313
TG	rs883863
TG	rs964184
TG	rs9844972
TG	rs9889584
