# Supplementary material for: Blood lipids, lipid-regulatory medications, and risk of bladder cancer: a Mendelian randomization study
Source: Front Nutr. 2023 Dec 22;10:992608. doi: 10.3389/fnut.2023.992608 (PMC10768687; doi:10.3389/fnut.2023.992608)
Supplement: Supplementary file 6 [file Table_4.XLSX]

## Sheet: Sheet1
Supplementary File 4. The IVs used in the reversed MR analysis
Outcome	SNP	effect_allele.exposure	other_allele.exposure	beta.exposure	eaf.exposure	pval.exposure	se.exposure
HDL-C	rs10069690	T	C	-0.21845	0.295	2.1e-08	0.03899
HDL-C	rs10192127	G	A	-0.19849	0.311	2.54e-07	0.03851
HDL-C	rs12727575	T	C	0.18801	0.391	2.2e-07	0.03628
HDL-C	rs2920288	T	C	-0.20568	0.441	8.55e-09	0.03573
LDL-C	rs10069690	T	C	-0.21845	0.295	2.1e-08	0.03899
LDL-C	rs10192127	G	A	-0.19849	0.311	2.54e-07	0.03851
LDL-C	rs12727575	T	C	0.18801	0.391	2.2e-07	0.03628
LDL-C	rs2920288	T	C	-0.20568	0.441	8.55e-09	0.03573
TC	rs10192127	G	A	-0.19849	0.311	2.54e-07	0.03851
TC	rs12727575	T	C	0.18801	0.391	2.2e-07	0.03628
TC	rs2920288	T	C	-0.20568	0.441	8.55e-09	0.03573
TG	rs10069690	T	C	-0.21845	0.295	2.1e-08	0.03899
TG	rs10192127	G	A	-0.19849	0.311	2.54e-07	0.03851
TG	rs12727575	T	C	0.18801	0.391	2.2e-07	0.03628
TG	rs2920288	T	C	-0.20568	0.441	8.55e-09	0.03573
Abbreviations: IVs = instrumental variables; SNP = single nucleotide polymorphisms; se = standard error; eaf = effect allele frequency; HDL-C = high-density lipoprotein cholesterol; LDL-C = low-density lipoprotein cholesterol; TC = total cholesterol; TG = total triglycerides
