# Supplementary material for: Blood lipids, lipid-regulatory medications, and risk of bladder cancer: a Mendelian randomization study
Source: Front Nutr. 2023 Dec 22;10:992608. doi: 10.3389/fnut.2023.992608 (PMC10768687; doi:10.3389/fnut.2023.992608)
Supplement: Supplementary file 7 [file Table_5.XLSX]

## Sheet: Sheet1
Supplementary File 7. The complete results of Mendelian Randomization analysis with lipid-regulatory medications as the exposure (r2＜0.4, kb=10,000)
Exposure	N SNPs	Method	Beta	SE	P	OR	95% LCI	95% UCI	Heterogeneity test							Pleiotropy test			F
									MR-Egger Q	MR-Egger Q df	MR- Egger Q pval	Inverse variance weighted Q	Inverse variance weighted Q df	Inverse variance weighted Q pval		MR-Egger intercept	MR-Egger intercept pval	MR-PRESSO pval
Fibrates	3								0.0478144	1	0.826911	0.180111	2	0.91388		0.0170643	0.777915	\	50
		Inverse variance weighted	-0.622378	1.12886	0.581406	0.536667	0.0587217	4.90468
		MR Egger	-1.21508	1.98234	0.64993	0.296688	0.00609399	14.4443
		Weighted median	-0.450697	1.27216	0.723132	0.637184	0.0526476	7.71172
		Weighted mode	-1.10096	1.37647	0.507707	0.332551	0.0223965	4.93783
		Simple mode	-0.185056	1.50341	0.913289	0.831058	0.0436421	15.8255
Probucol	6								1.42645	4	0.839585	2.5217	5	0.773223		0.0910633	0.354382	0.787	68
		Inverse variance weighted	-0.424112	0.920785	0.645087	0.65435	0.107652	3.97739
		MR Egger	-4.5083	4.00972	0.323774	0.0110171	4.2553e-06	28.5238
		Weighted median	0.309339	1.17763	0.792798	1.36252	0.135495	13.7014
		Weighted mode	0.246291	1.58251	0.882411	1.27927	0.0575306	28.4464
		Simple mode	0.4499	1.58135	0.787432	1.56815	0.0706829	34.7907
Statins	2	Inverse variance weighted	0.333968	0.927315	0.718738	1.3965	0.226827	8.59779	\			0.330353	1	0.565451		\			376
Ezetimibe	1	Wald ratio	0.790722	1.07089	0.460286	2.20499	0.270299	17.9874	\			\				\			139
PCSK9 Inhibitors	14								6.64887	12	0.879919	6.69284	13	0.91728		-0.00399385	0.837443	0.924	218
		Inverse variance weighted	-0.137877	0.220287	0.531381	0.871206	0.565729	1.34163
		MR Egger	-0.0921972	0.309827	0.771115	0.911925	0.496855	1.67374
		Weighted median	-0.0454648	0.263735	0.863133	0.955553	0.569848	1.60233
		Weighted mode	-0.0635459	0.258164	0.809414	0.938431	0.565781	1.55653
		Simple mode	0.0645551	0.501001	0.899447	1.06668	0.399554	2.84771
Evinacumab	2	Inverse variance weighted	0.469192	0.8516	0.581665	1.5987	0.301211	8.48524	\			0.140377	1	0.707906		\			220
Abbreviations: N SNPs = number of single nucleotide polymorphisms; SE = standard error; OR = odds ratio; LCI = lower confidence interval; UCI = upper confidence interval; df = degree of freedom; PCSK9 = Proprotein convertase subtilisin/kexin type 9
