# Supplementary material for: Blood lipids, lipid-regulatory medications, and risk of bladder cancer: a Mendelian randomization study
Source: Front Nutr. 2023 Dec 22;10:992608. doi: 10.3389/fnut.2023.992608 (PMC10768687; doi:10.3389/fnut.2023.992608)
Supplement: Supplementary file 8 [file Table_6.XLSX]

## Sheet: results
Supplementary File 8. The results of Mendelian Randomization analysis with lipid-regulatory medications as the exposure (r2＜0.001, kb=10,000)
Exposure	N SNPs	Method	Beta	SE	P	OR	95% LCI	95% UCI	Heterogeneity test						Pleiotropy test		Steiger test of directionality
									MR-Egger Q	MR-Egger Q df	MR- Egger Q pval	Inverse variance weighted Q	Inverse variance weighted Q df	Inverse variance weighted Q pval	MR-Egger intercept	MR-Egger intercept pval	Steiger test P	Steiger test adj. P	correct causal direction	F
Fibrates	1	Wald ratio	-0.096218	1.89721	0.959552	0.908266	0.0220433	37.424	\			\			\		8.92906e-07	8.92906e-07	TRUE	77.1308
Probucol	2	Inverse variance weighted	-1.17803	1.51294	0.436196	0.307886	0.0158689	5.97356				0.303567	1	0.581655	\		2.25137e-10	2.25137e-10	TRUE	79.8486
Ezetimibe	1	Wald ratio	0.790722	1.07089	0.460286	2.20499	0.270299	17.9874	\			\			\		7.64329e-17	7.64329e-17	TRUE	139.306
PCSK9 Inhibitors	3								0.057443	1	0.810584	1.29205	2	0.524126	-0.0453208	0.46652	1.6631e-91	1.6631e-91	TRUE	478.195
		Inverse variance weighted	-0.163805	0.261353	0.530819	0.848908	0.508619	1.41687
		MR Egger	0.0810742	0.341872	0.851765	1.08445	0.554885	2.11942
		Weighted median	-0.170638	0.274882	0.534751	0.843126	0.491936	1.44503
		Weighted mode	-0.0439872	0.281524	0.890185	0.956966	0.551136	1.66163
		Simple mode	-0.882479	0.573657	0.263817	0.413756	0.134412	1.27365
Evinacumab	1	Wald ratio	0.694742	1.04289	0.505303	2.00319	0.259415	15.4685	\			\			\		3.97301e-21	3.97301e-21	TRUE	313.149
Abbreviations: N SNPs = number of single nucleotide polymorphisms; SE = standard error; OR = odds ratio; LCI = lower confidence interval; UCI = upper confidence interval; df = degree of freedom; PCSK9 = Proprotein convertase subtilisin/kexin type 9

## Sheet: IVs
Supplementary File 8. The IVs of lipid-regulatory medications selected by a more stringent LD threshold (r2 < 0.001, kb = 10,000)
Exposure	SNP	effect allele	other allele	beta.exposure	eaf.exposure	se.exposure	pval.exposure	gene
Fibrates	rs13076933	G	T	-0.020994	0.259454	0.00239027	1.6e-18	PPARG
Probucol	rs2066714	C	T	0.0210151	0.128775	0.00310964	1.4e-11	ABCA1
Probucol	rs2740488	C	A	-0.0252452	0.265466	0.00236503	1.3e-26	ABCA1
Ezetimibe	rs2073547	G	A	0.0355498	0.184007	0.00267287	2.3e-40	NPC1L1
PCSK9 Inhibitor	rs11206517	G	T	0.0680285	0.033149	0.00580615	1e-31	PCSK9
PCSK10 Inhibitor	rs11591147	T	G	-0.348456	0.017468	0.00793088	1e-200	PCSK9
PCSK11 Inhibitor	rs472495	T	G	0.0425743	0.648959	0.00218093	7.3e-85	PCSK9
Evinacumab	rs1168128	G	C	0.0385467	0.647045	0.00217832	4.5e-70	ANGPTL3
Abbreviations: SNP = single nucleotide polymorphisms; IVs = instrumental variables; LD = linkage disequilibrium; eaf = effect allele frequency; se = standard error; PPARG = Peroxisome proliferator-activated receptor gamma; ABCA1 = ATP-binding cassette sub-family A member 1; NPC1L1 = Niemann-Pick C1-like protein 1; PCSK9 = Proprotein convertase subtilisin/kexin type 9; ANGPTL3 = Angiopoietin Like 3
