# Supplementary material for: Blood lipids, lipid-regulatory medications, and risk of bladder cancer: a Mendelian randomization study
Source: Front Nutr. 2023 Dec 22;10:992608. doi: 10.3389/fnut.2023.992608 (PMC10768687; doi:10.3389/fnut.2023.992608)
Supplement: Supplementary file 9 [file Table_7.XLSX]

## Sheet: Sheet1
Supplementary File 9. The MR Steiger Tests of Directionality
Exposure: blood lipids and lipid-regulatory medications						Revesed MR analysis
Exposure	Outcome	adjusted P	correct causal direction			Exposure	Outcome	adjusted P	correct causal direction
HDL-C	Bladder cancer	0	TRUE			Bladder cancer	HDL-C	2.03572e-17	TRUE
LDL-C	Bladder cancer	0	TRUE			Bladder cancer	LDL-C	1.54921e-24	TRUE
TC	Bladder cancer	0	TRUE			Bladder cancer	TC	7.92458e-06	TRUE
TG	Bladder cancer	0	TRUE			Bladder cancer	TG	9.14013e-10	TRUE
r2 < 0.4
Fibrates	Bladder cancer	2.01e-10	TRUE
Probucol	Bladder cancer	9.39302e-24	TRUE
Statins	Bladder cancer	2.37731e-75	TRUE
Ezetimibe	Bladder cancer	7.64329e-17	TRUE
PCSK9 inhibitors	Bladder cancer	7.33651e-184	TRUE
Evinacumab	Bladder cancer	1.65215e-29	TRUE
r2 < 0.001
Fibrates	Bladder cancer	8.92906e-07	TRUE
Probucol	Bladder cancer	2.25e-10	TRUE
Ezetimibe	Bladder cancer	7.64329e-17	TRUE
PCSK9 inhibitors	Bladder cancer	1.66e-91	TRUE
Evinacumab	Bladder cancer	3.97301e-21	TRUE
